# Supplementary material for: Exploring the metabolic and cuticular mechanisms of increased pyrethroid resistance in Anopheles gambiae S.l populations from Ghana
Source: Sci Rep. 2025 May 29;15:18800. doi: 10.1038/s41598-025-03066-9 (PMC12122726; doi:10.1038/s41598-025-03066-9)
Supplement: Supplementary file 1 — Supplementary Material 1 [file 41598_2025_3066_MOESM1_ESM.xlsx]

## Sheet: Sheet1
	CYP416	GSTE	CYP6M2	CYP6P3	CYP9K1	CPR124	CPR129	CLPCG 3
Fold change (as 2^-ΔΔCT) compared to reference (KISUMU)
NIMA RESIS. VS KISUMU
ΔΔCT	-0.177153	-5.17844	-4.57734	-6.85553	-3.47572	-1.46475	-7.9324	-0.971805
ΔΔCT+stdev	2.55	-3.43593	-2.57053	-5.81483	-2.7586	3.48818	-4.34282	1.20515
ΔΔCT-stdev	-2.9043	-6.92095	-6.58415	-7.89623	-5.29446	-6.41767	-11.522	-3.14876
2^-ΔΔCT	1.13065	36.2131	23.8736	115.803	11.1249	2.76015	244.281	1.96129
2^-ΔΔCT (LCL)	0.170756	10.8223	5.94029	56.2908	6.76738	0.0891157	20.2917	0.433725
2^-ΔΔCT (UCL)	7.48655	121.175	95.9459	238.233	39.2456	85.4894	2940.76	8.86892
2^-ΔΔCT (LCI)	0.959895	25.3909	17.9333	59.5122	4.35749	2.67104	223.989	1.52757
2^-ΔΔCT (UCI)	6.3559	84.9622	72.0723	122.43	28.1208	82.7293	2696.48	6.90763
NIMA SUS. VS KISUMU
ΔΔCT	0.488734	-0.697295	-2.50213	-6.09269	-2.90688	-0.804398	-8.47754	0.93168
ΔΔCT+stdev	1.41014	1.85847	-1.87543	-5.11269	-2.37589	1.13138	-7.57333	2.06382
ΔΔCT-stdev	-1.09856	-3.25306	-3.12883	-7.07269	-3.43787	-2.74017	-9.38175	-0.200464
2^-ΔΔCT	0.71265	1.62146	5.66521	68.2469	7.49995	1.74642	356.447	0.524247
2^-ΔΔCT (LCL)	0.376275	0.275768	3.66911	34.5998	5.19056	0.45648	190.459	0.239181
2^-ΔΔCT (UCL)	2.14141	9.53386	8.74722	134.615	10.8369	6.6815	667.096	1.14907
2^-ΔΔCT (LCI)	0.336375	1.34569	1.99609	33.6471	2.3094	1.28994	165.988	0.285066
2^-ΔΔCT (UCI)	1.42875	7.9124	3.08202	66.3678	3.3369	4.93509	310.65	0.62482
NIMA UNEX. VS KISUMU
ΔΔCT	2.20332	-0.194424	-4.34032	-6.91107	-2.11354	-1.12415	-2.58989	0.202218
ΔΔCT+stdev	4.02013	1.87911	-0.908496	-5.22396	0.472637	0.971396	-1.41456	1.55003
ΔΔCT-stdev	0.386514	-2.26796	-7.77213	-8.59818	-4.69971	-3.21969	-3.76522	-1.14559
2^-ΔΔCT	0.217137	1.14427	20.2565	120.348	4.32751	2.17973	6.02053	0.869213
2^-ΔΔCT (LCL)	0.0616341	0.271851	1.87709	37.3739	0.720646	0.510012	2.66578	0.341503
2^-ΔΔCT (UCL)	0.764976	4.81641	218.598	387.535	25.9868	9.31586	13.5971	2.21237
2^-ΔΔCT (LCI)	0.155503	0.872416	18.3794	82.9744	3.60686	1.66971	3.35475	0.52771
2^-ΔΔCT (UCI)	0.547838	3.67215	198.341	267.187	21.6593	7.13613	7.57654	1.34316
TUBA RESIS. VS KISUMU
ΔΔCT	-2.85814	-2.60162	-5.68931	-6.51012	-3.3415	2.2524	-1.8951	-0.99014
ΔΔCT+stdev	-1.02781	-0.646951	-5.13195	-6.28934	-2.6638	2.9983	-1.17554	0.920625
ΔΔCT-stdev	-4.68846	-4.5563	-6.24668	-6.7309	-4.01919	1.50651	-2.61465	-2.9009
2^-ΔΔCT	7.25078	6.06969	51.6006	91.1469	10.1366	0.209875	3.71947	1.98638
2^-ΔΔCT (LCL)	2.03893	1.56585	35.0647	78.2133	6.33699	0.125148	2.25878	0.52828
2^-ΔΔCT (UCL)	25.785	23.5278	75.9345	106.219	16.2143	0.351963	6.12474	7.46895
2^-ΔΔCT (LCI)	5.21185	4.50384	16.5359	12.9335	3.79956	0.0847268	1.46069	1.4581
2^-ΔΔCT (UCI)	18.5342	17.4581	24.3339	15.0723	6.07771	0.142088	2.40527	5.48257
TUBA SUS. VS KISUMU
ΔΔCT	1.46373	-1.11653	-5.11283	-5.31908	-1.21359	3.10847	-3.39375	3.66713
ΔΔCT+stdev	10.1256	2.26125	-2.68415	-2.81732	1.45118	4.49438	-1.23346	5.52156
ΔΔCT-stdev	-7.1981	-4.49431	-7.5415	-7.82083	-3.87836	1.72255	-5.55405	1.81271
2^-ΔΔCT	0.362555	2.16824	34.603	39.9211	2.31914	0.115947	10.5105	0.0787196
2^-ΔΔCT (LCL)	0.000895164	0.208591	6.42704	7.04853	0.365722	0.0443666	2.3513	0.0217693
2^-ΔΔCT (UCL)	146.84	22.5383	186.302	226.103	14.7063	0.303013	46.9825	0.284656
2^-ΔΔCT (LCI)	0.36166	1.95965	28.176	32.8725	1.95342	0.0715801	8.15916	0.0569503
2^-ΔΔCT (UCI)	146.477	20.3701	151.699	186.182	12.3872	0.187066	36.472	0.205937
TUBA UNEX. VS KISUMU
ΔΔCT	0.236715	-2.24536	-4.78699	-5.408	1.02451	2.44153	-0.813141	4.86187
ΔΔCT+stdev	0.859261	-1.47956	-4.37948	-4.98077	3.39828	2.91278	0.901498	6.97583
ΔΔCT-stdev	-0.385831	-3.01117	-5.19451	-5.83524	-1.34927	1.97029	-2.52778	2.74792
2^-ΔΔCT	0.848676	4.74157	27.6076	42.4592	0.491578	0.184088	1.75703	0.0343899
2^-ΔΔCT (LCL)	0.551235	2.78863	20.814	31.5763	0.094845	0.132791	0.53533	0.00794448
2^-ΔΔCT (UCL)	1.30661	8.06218	36.6186	57.0929	2.54783	0.255202	5.76684	0.148866
2^-ΔΔCT (LCI)	0.297441	1.95294	6.79363	10.8829	0.396733	0.0512974	1.2217	0.0264454
2^-ΔΔCT (UCI)	0.457936	3.32062	9.01106	14.6337	2.05625	0.0711137	4.00981	0.114476
TESHIE RESIS. VS KISUMU
ΔΔCT	-2.56236	-2.77402	-6.2019	-7.60411	-4.79645	0.669814	-1.73232	1.38217
ΔΔCT+stdev	-0.984664	-2.72191	-3.6779	-6.74979	-3.71567	1.06899	2.34533	2.91575
ΔΔCT-stdev	-4.14006	-2.82613	-8.72589	-8.45844	-5.87723	0.270638	-4.07765	-0.151398
2^-ΔΔCT	5.90673	6.84013	73.6134	194.566	27.7891	0.628588	3.32261	0.38364
2^-ΔΔCT (LCL)	1.97885	6.59746	12.7985	107.619	13.1379	0.476653	0.196782	0.132517
2^-ΔΔCT (UCL)	17.6312	7.09172	423.403	351.757	58.779	0.828953	16.8847	1.11065
2^-ΔΔCT (LCI)	3.92788	0.242665	60.8149	86.9466	14.6512	0.151935	3.12583	0.251123
2^-ΔΔCT (UCI)	11.7244	0.251591	349.79	157.191	30.9899	0.200365	13.5621	0.727005
TESHIE SUS. VS KISUMU
ΔΔCT	0.925123	-2.16826	-6.10551	-5.81937	-3.48543	0.839432	-4.6307	1.7083
ΔΔCT+stdev	2.89914	-0.114892	-5.25366	-4.69342	-2.27738	2.28958	-4.28203	3.14732
ΔΔCT-stdev	-1.04889	-4.22163	-6.95737	-6.94532	-4.69347	-0.610714	-4.97937	0.269272
2^-ΔΔCT	0.526636	4.49481	68.8562	56.4685	11.2	0.558863	24.7731	0.306021
2^-ΔΔCT (LCL)	0.134052	1.08289	38.1513	25.8739	4.84795	0.204535	19.4545	0.112866
2^-ΔΔCT (UCL)	2.06894	18.6568	124.273	123.24	25.8748	1.52701	31.5456	0.829738
2^-ΔΔCT (LCI)	0.392584	3.41192	30.7049	30.5946	6.35203	0.354328	5.31854	0.193155
2^-ΔΔCT (UCI)	1.54231	14.162	55.4168	66.7712	14.6748	0.968152	6.77254	0.523717
TESHIE UNEXP VS KISUMU
ΔΔCT	2.43776	-0.586515	-4.40366	-5.51254	-2.76106	0.47963	-0.656524	4.27978
ΔΔCT+stdev	3.44343	1.91292	-2.64673	-4.83551	-1.95019	2.02698	-0.19427	5.86235
ΔΔCT-stdev	1.43208	-3.08594	-6.16059	-6.18957	-3.57193	-1.06772	-1.11878	2.69722
2^-ΔΔCT	0.18457	1.50161	21.1658	45.6499	6.77895	0.717162	1.57628	0.0514822
2^-ΔΔCT (LCL)	0.0919227	0.265555	6.26246	28.5518	3.86427	0.245369	1.14415	0.0171893
2^-ΔΔCT (UCL)	0.370596	8.49106	71.5356	72.9871	11.8921	2.09611	2.17163	0.15419
2^-ΔΔCT (LCI)	0.0926477	1.23606	14.9033	17.0981	2.91469	0.471793	0.432135	0.0342929
2^-ΔΔCT (UCI)	0.186026	6.98945	50.3698	27.3372	5.11313	1.37895	0.595349	0.102708
OPEIBEA RESIS VS KISUMU
ΔΔCT	-0.804423	-4.00619	-8.40867	-9.03872	-5.63344	-0.71622	0.19948	3.86911
ΔΔCT+stdev	0.70111	-2.7093	-7.12185	-6.63112	-4.90671	-0.160179	0.423319	4.51995
ΔΔCT-stdev	-2.30996	-5.30308	-9.6955	-11.4463	-6.36016	-1.27226	-0.0243584	3.21827
2^-ΔΔCT	1.74645	16.0688	339.831	525.927	49.6401	1.64287	0.870864	0.0684356
2^-ΔΔCT (LCL)	0.615099	6.54006	139.28	99.1209	29.9963	1.11743	0.745707	0.0435874
2^-ΔΔCT (UCL)	4.95868	39.4807	829.159	2790.52	82.1481	2.4154	1.01703	0.107449
2^-ΔΔCT (LCI)	1.13135	9.52873	200.551	426.806	19.6438	0.525446	0.125157	0.0248482
2^-ΔΔCT (UCI)	3.21223	23.4119	489.327	2264.59	32.508	0.772526	0.146163	0.0390136
OPEIBEA SUS. VS KISUMU
ΔΔCT	0.0522749	-2.43944	-7.51973	-8.33962	-5.57876	1.86639	1.25577	0.16645
ΔΔCT+stdev	2.75837	1.26947	-6.97963	-7.23102	-5.19258	2.25044	1.48984	2.05773
ΔΔCT-stdev	-2.65382	-6.14835	-8.05983	-9.44822	-5.96495	1.48234	1.02169	-1.72483
2^-ΔΔCT	0.964414	5.42431	183.512	323.948	47.7942	0.274259	0.418771	0.891033
2^-ΔΔCT (LCL)	0.147791	0.414811	126.206	150.229	36.5698	0.210159	0.356052	0.240194
2^-ΔΔCT (UCL)	6.29332	70.9315	266.839	698.549	62.4638	0.357909	0.492538	3.30541
2^-ΔΔCT (LCI)	0.816623	5.0095	57.3064	173.719	11.2245	0.0640995	0.0627193	0.650838
2^-ΔΔCT (UCI)	5.3289	65.5072	83.3276	374.601	14.6696	0.0836501	0.0737675	2.41437
OPEIBEA UNEXP. VS KISUMU
ΔΔCT	1.53304	-3.00107	-6.78032	-9.36213	-4.89543	-1.36775	-3.14693	-2.19736
ΔΔCT+stdev	4.70426	-1.11491	-5.44683	-6.99894	-4.6283	-0.344642	-2.16662	1.88215
ΔΔCT-stdev	-1.63817	-4.88723	-8.11382	-11.7253	-5.16257	-2.39086	-4.12723	-4.07951
2^-ΔΔCT	0.345548	8.00595	109.921	658.084	29.7627	2.58068	8.85766	4.58639
2^-ΔΔCT (LCL)	0.0383599	2.16582	43.6174	127.906	24.7318	1.26984	4.4897	0.271279
2^-ΔΔCT (UCL)	3.11271	29.594	277.015	3385.88	35.817	5.24472	17.4751	16.9065
2^-ΔΔCT (LCI)	0.307188	5.84014	66.3037	530.178	5.0309	1.31085	4.36796	4.31511
2^-ΔΔCT (UCI)	2.76716	21.5881	167.094	2727.79	6.05428	2.66403	8.61748	12.3201
KULAA RESIS. VS KISUMU
ΔΔCT	-4.68282	0.477963	-8.42925	-8.73276	-4.44172	-0.697577	-8.40771	-0.864481
ΔΔCT+stdev	-2.66866	3.86032	-6.74815	-7.51829	-3.18192	0.221848	-7.24381	1.45489
ΔΔCT-stdev	-6.69697	-2.9044	-10.1103	-9.94722	-5.70153	-1.617	-9.5716	-3.18385
2^-ΔΔCT	25.6844	0.717991	344.712	425.423	21.7316	1.62178	339.603	1.82068
2^-ΔΔCT (LCL)	6.3584	0.0688537	107.497	183.328	9.07512	0.857466	151.567	0.364784
2^-ΔΔCT (UCL)	103.75	7.48704	1105.4	987.217	52.0393	3.06737	760.922	9.08728
2^-ΔΔCT (LCI)	19.326	0.649137	237.215	242.095	12.6565	0.764313	188.037	1.4559
2^-ΔΔCT (UCI)	78.0659	6.76905	760.683	561.794	30.3077	1.44559	421.318	7.2666
KULAA SUS. VS KISUMU
ΔΔCT	2.77442	4.03468	-6.84866	-6.25067	-3.78049	0.96889	-6.93924	1.79345
ΔΔCT+stdev	7.53774	6.99288	-5.37692	-5.01746	-3.27426	1.06326	-6.24613	2.81128
ΔΔCT-stdev	-1.9889	1.07649	-8.3204	-7.48388	-4.28673	0.874518	-7.63235	0.775616
2^-ΔΔCT	0.146156	0.0610154	115.253	76.1446	13.7418	0.510899	122.721	0.288481
2^-ΔΔCT (LCL)	0.00538164	0.00785116	41.5541	32.3897	9.67499	0.478549	75.9056	0.142469
2^-ΔΔCT (UCL)	3.96934	0.474181	319.66	179.008	19.5179	0.545436	198.411	0.584139
2^-ΔΔCT (LCI)	0.140774	0.0531642	73.6987	43.7549	4.06676	0.0323502	46.8156	0.146013
2^-ΔΔCT (UCI)	3.82318	0.413166	204.408	102.863	5.77618	0.0345371	75.6896	0.295658
LIBGA RESIS. VS KISUMU
ΔΔCT	-4.91286	-4.5655	-9.65284	-10.9343	-5.98352	-0.598185	-7.39624	-1.17521
ΔΔCT+stdev	-3.33168	-0.994821	-6.09513	-7.20769	-2.51299	3.62536	-3.89319	1.76334
ΔΔCT-stdev	-6.49403	-8.13618	-13.2105	-14.661	-9.45406	-4.82173	-10.8993	-4.11376
2^-ΔΔCT	30.1243	23.6784	804.997	1956.88	63.2732	1.51381	168.458	2.25826
2^-ΔΔCT (LCL)	10.0678	1.99283	68.3625	147.819	5.708	0.0810323	14.8582	0.294566
2^-ΔΔCT (UCL)	90.1359	281.342	9479.19	25905.8	701.383	28.2804	1909.93	17.3127
2^-ΔΔCT (LCI)	20.0565	21.6856	736.635	1809.06	57.5652	1.43278	153.6	1.9637
2^-ΔΔCT (UCI)	60.0116	257.664	8674.19	23948.9	638.11	26.7665	1741.47	15.0545
LIBGA SUS. VS KISUMU
ΔΔCT	-1.46895	-0.653852	-6.09267	-7.06162	-4.53316	-0.427174	-9.09149	3.17568
ΔΔCT+stdev	0.318794	4.08423	-5.043	-6.24673	-3.4556	0.0420118	-8.14262	3.95558
ΔΔCT-stdev	-3.25669	-5.39194	-7.14234	-7.87651	-5.61072	-0.89636	-10.0404	2.39578
2^-ΔΔCT	2.7682	1.57336	68.2458	133.585	23.1535	1.3446	545.522	0.110669
2^-ΔΔCT (LCL)	0.80174	0.0589553	32.9681	75.937	10.9708	0.9713	282.6	0.0644542
2^-ΔΔCT (UCL)	9.55788	41.989	141.272	234.998	48.8647	1.86136	1053.06	0.190019
2^-ΔΔCT (LCI)	1.96646	1.51441	35.2777	57.6484	12.1827	0.373298	262.922	0.0462144
2^-ΔΔCT (UCI)	6.78968	40.4156	73.0267	101.413	25.7111	0.516767	507.537	0.0793506
KPALSOGU RESIS. VS KISUMU
ΔΔCT	-1.36807	-5.85047	-4.82825	-7.64775	-7.48041	-2.34428	-7.60531	-1.59035
ΔΔCT+stdev	-0.866491	-2.21493	-4.26364	-6.43652	-4.1382	-1.28544	-6.41511	0.618001
ΔΔCT-stdev	-1.86964	-9.48601	-5.39286	-8.85898	-10.8226	-3.40312	-8.79551	-3.79869
2^-ΔΔCT	2.58124	57.6989	28.4085	200.541	178.578	5.07808	194.727	3.01122
2^-ΔΔCT (LCL)	1.82322	4.64259	19.2081	86.6136	17.6085	2.43757	85.3375	0.651573
2^-ΔΔCT (UCL)	3.65442	717.091	42.0159	464.322	1811.06	10.5789	444.336	13.9162
2^-ΔΔCT (LCI)	0.758022	53.0563	9.20047	113.927	160.969	2.64051	109.389	2.35964
2^-ΔΔCT (UCI)	1.07318	659.392	13.6074	263.782	1632.48	5.50086	249.609	10.905
KPALSOGU SUS. VS KISUMU
ΔΔCT	0.36721	3.02707	-4.4597	-5.7147	2.72573	1.42428	-7.65915	2.61696
ΔΔCT+stdev	1.97465	6.05107	-3.72487	-4.2802	4.65022	1.92558	-6.91254	3.34821
ΔΔCT-stdev	-1.24023	0.00307435	-5.19453	-7.14921	0.801238	0.922986	-8.40576	1.8857
2^-ΔΔCT	0.77528	0.122676	22.004	52.5166	0.151173	0.372605	202.132	0.163011
2^-ΔΔCT (LCL)	0.254432	0.0150816	13.222	19.4298	0.0398239	0.263235	120.471	0.0981946
2^-ΔΔCT (UCL)	2.36236	0.997871	36.6191	141.947	0.573857	0.527416	339.146	0.270612
2^-ΔΔCT (LCI)	0.520849	0.107595	8.78205	33.0868	0.111349	0.10937	81.6608	0.0648167
2^-ΔΔCT (UCI)	1.58708	0.875195	14.6151	89.4302	0.422684	0.154812	137.014	0.107601
TAMALE RESIS. VS KISUMU
ΔΔCT	-1.72928	-0.746354	-7.65603	-8.14282	-3.96917	2.38887	-8.36466	1.17449
ΔΔCT+stdev	0.610792	3.74173	-7.21114	-7.12427	-3.37853	4.17226	-7.05581	3.42573
ΔΔCT-stdev	-4.06936	-5.23444	-8.10092	-9.16137	-4.55981	0.605473	-9.6735	-1.07675
2^-ΔΔCT	3.31563	1.67755	201.695	282.639	15.6617	0.190932	329.62	0.44304
2^-ΔΔCT (LCL)	0.654837	0.0747527	148.173	139.514	10.4001	0.0554657	133.049	0.0930579
2^-ΔΔCT (UCL)	16.788	37.6464	274.549	572.594	23.5852	0.657256	816.611	2.10927
2^-ΔΔCT (LCI)	2.6608	1.6028	53.5217	143.125	5.26158	0.135467	196.571	0.349982
2^-ΔΔCT (UCI)	13.4724	35.9688	72.8542	289.954	7.92348	0.466324	486.991	1.66623
TAMALE SUS. VS KISUMU
ΔΔCT	4.5221	1.71784	-6.92002	-5.30942	-2.75989	2.92267	-6.5737	3.71734
ΔΔCT+stdev	6.13142	3.7139	-6.74169	-4.26204	-1.54062	4.32882	-6.1269	5.04843
ΔΔCT-stdev	2.91279	-0.278224	-7.09835	-6.3568	-3.97915	1.51653	-7.0205	2.38626
2^-ΔΔCT	0.0435223	0.304003	121.097	39.6548	6.77344	0.131883	95.2534	0.076027
2^-ΔΔCT (LCL)	0.0142646	0.0762085	107.017	19.1868	2.9092	0.0497619	69.8845	0.0302185
2^-ΔΔCT (UCL)	0.13279	1.2127	137.03	81.9573	15.7705	0.349526	129.832	0.191277
2^-ΔΔCT (LCI)	0.0292577	0.227795	14.0804	20.4679	3.86424	0.0821209	25.369	0.0458086
2^-ΔΔCT (UCI)	0.0892673	0.908698	15.933	42.3026	8.99702	0.217643	34.5782	0.11525
